# Supplementary material for: Cajanus platycarpus Flavonoid 3′5′ Hydroxylase_2 (CpF3′5′H_2) Confers Resistance to Helicoverpa armigera by Modulating Total Polyphenols and Flavonoids in Transgenic Tobacco
Source: Int J Mol Sci. 2023 Jan 16;24(2):1755. doi: 10.3390/ijms24021755 (PMC9862005; doi:10.3390/ijms24021755)
Supplement: Supplementary file 1 [file ijms-24-01755-s001.zip]

Archive with 4 entries (4 files):
- Figure S1.JPG
- Figure S2.docx
- Figure S3.JPG
- Table S1.docx
